# Supplementary material for: Attenuation of Vanadium-Induced Neurotoxicity in Rat Hippocampal Slices (In Vitro) and Mice (In Vivo) by ZA-II-05, a Novel NMDA-Receptor Antagonist
Source: Int J Mol Sci. 2023 Nov 24;24(23):16710. doi: 10.3390/ijms242316710 (PMC10706475; doi:10.3390/ijms242316710)
Supplement: Supplementary file 1 [file ijms-24-16710-s001.zip]

Archive with 1 entries (1 files):
- ijms-2672760-supplementary.pdf
